# Supplementary material for: Ubiquitin-Activating Enzyme E1 (UBA1) as a Prognostic Biomarker and Therapeutic Target in Breast Cancer: Insights into Immune Infiltration and Functional Implications
Source: Int J Mol Sci. 2024 Nov 26;25(23):12696. doi: 10.3390/ijms252312696 (PMC11641640; doi:10.3390/ijms252312696)
Supplement: Supplementary file 1 [file ijms-25-12696-s001.zip]

Archive with 1 entries (1 files):
- ijms-3258428-supplementary.pdf
